# Supplementary material for: Modeling Multivariate Distributions of Lipid Panel Biomarkers for Reference Interval Estimation and Comorbidity Analysis
Source: Healthcare (Basel). 2025 Oct 1;13(19):2499. doi: 10.3390/healthcare13192499 (PMC12523935; doi:10.3390/healthcare13192499)
Supplement: Supplementary file 1 [file healthcare-13-02499-s001.zip]

Archive with 1 entries (1 files):
- healthcare-3868260-supplementary.pdf
